# Supplementary material for: Tracking Dietary Patterns over 20 Years from Childhood through Adolescence into Young Adulthood: The Saskatchewan Pediatric Bone Mineral Accrual Study
Source: Nutrients. 2017 Sep 8;9(9):990. doi: 10.3390/nu9090990 (PMC5622750; doi:10.3390/nu9090990)
Supplement: Supplementary file 1 [file nutrients-09-00990-s001.zip]

Archive with 1 entries (1 files):
- nutrients-207859-supplementary.pdf
